# Supplementary material for: Plasma Bacterial DNA Load as a Potential Biomarker for the Early Detection of Colorectal Cancer: A Case–Control Study
Source: Microorganisms. 2023 Sep 21;11(9):2360. doi: 10.3390/microorganisms11092360 (PMC10537376; doi:10.3390/microorganisms11092360)
Supplement: Supplementary file 1 [file microorganisms-11-02360-s001.zip]

Archive with 1 entries (1 files):
- microorganisms-2570676-supplementary.pdf
